# Supplementary material for: Designing optimal integrated electricity supply configurations for renewable hydrogen generation in Australia
Source: iScience. 2021 May 15;24(6):102539. doi: 10.1016/j.isci.2021.102539 (PMC8184509; doi:10.1016/j.isci.2021.102539)
Supplement: Table S1. Detailed comparison of frameworks in literature for assessing hydrogen production costs using electrolyzer with our proposed framework and model — All values have been converted to A$ basis based on exchange rates of 1 USD$ = 1.29 A$ and 1€ = 1.54 A$ (the costs were not adjusted for reference year). For the Considerations column: N.C. represents Not Considered, Y represents Considered, and U.S. represents Unspecified. LCH2 represents the levelized costs of hydrogen. The comparison was used to highlight the research gap and justify our analysis in the main text and STAR Methods. [file mmc2.xlsx]

## Sheet: Sheet1
Reference	Scope	Key Assumptions	Considerations	LCH2 (A$ kg‑1)	Comparison with Our Model
Recent Global Specific Analysis Frameworks
Bertuciolli et al.(Bertuccioli et al., 2014) – Study on development of water electrolysis in the EU	Provide a comparative outlook of water electrolysis in the near and long term	Germany Case Study – Grid Connected (2030): Electrolyzer CAPEX: A$1,550 kW-1 Efficiency: 50 kWh kg-1 Capacity: 2.4 MW Electricity Price: A$79 MWh-1	Indirect Cost: U.S. Comparison with Grid: Y Solar / Wind Capacity Factor Optimization: N.C. WACC Comparison: N.C. Electrolyzer Factor: - Improvement of Efficiency: Y. - Stack Replacement: Y. - Degradation: N.C. - PEM vs AE Competency: N.C. Comparison with Benchmark: Y (compares the cost of hydrogen from fossil fuels)	Grid-Connected Electrolysis Germany (2030): Anticipated LCH2: A$5 kg-1	Bertuciolli et al.estimated an LCH2 of A$5 kg-1 by 2030. Though we did not analyze the grid-connected costs for Australia in 2030, inputting Bertuciolli et al. assumptions of capital costs and electricity costs into our model, an LCH2 of A$5.4 kg-1 is established. This ~8% difference in the LCH2 can be attributed to our different assumptions of WACC, water costs etc. (for which the exact values w…
IRENA (IRENA, 2019) – Renewable Hydrogen Generation Perspective	Generic outlook of renewable hydrogen production costs across the world.	Global: Electricity Price: Solar: A$110 (Avg) – 22.5 (Best Case) MWh-1 Wind: A$71 (Avg) – 30 (Best Case) MWh-1 Capacity Factor (%): Solar: 26% – Wind: 48% Electrolyzer CAPEX: A$1,080 (2018) – 260 (2050) kW-1 Efficiency (%): 65% Australia – PV Powered Electricity Price: A$38.4 – 53 MWh-1 Solar PV CAPEX: A$550 – 800 kW-1 Electrolyzer CAPEX: A$1,080 kW-1 Efficiency: 65% (61 KWh kg-1) Capacity Factor…	Indirect Cost: U.S. Comparison with Grid: Y (Yes but at a high Level) Solar / Wind Capacity Factor Optimization: N.C. WACC Comparison: N.C. Electrolyzer Factors: - Improvement of Efficiency: N.C. - Stack Replacement: N.C. - Degradation: N.C. -PEM vs AE Competency: N.C. Comparison with Benchmark: Y (compares the cost of hydrogen from fossil fuels: A$1.5 – 3 kg-1)	Global Current (Figure 11 of IRENA report) Best Case Wind: 3.4 (A$30 MWh-1 – CF: 34%) Weighted Avg: 5.7 (A$70 MWh-1 – CF: 34%) Best Case Solar: 4.4 ($28 MWh-1 – CF: 18%) Weighted Avg: 7.7 (A$110 MWh-1 – CF: 18%) Future - 2050 Best Case Wind: 1.1 (A$15 MWh-1 – CF: 63%) Weighted Avg: 1.3 ($30 MWh-1 – CF: 45%) Best Case Solar: 1.5 (A$5.8 MWh-1 – CF: 27%) Weighted Avg: 2.6 - (A$28 MWh-1 – CF: 18%) Au…	Our model considers the indirect costs comprehensively. The IRENA model only considers the solar PV configuration for Australia. IRENA suggest that the PV-electrolysis costs for Australia to be A$4.9 – 5.6 kg-1. However, we expect these costs to be between A$5 – 12 kg-1 for grid-supplied solar and A$7 – 9 kg-1 for off-grid standalone PV. If IRENA’s assumptions are considered, our model also gives…
IRENA (IRENA, 2020) – Green Hydrogen Cost Reduction	Analysis on reducing the cost of renewable electrolysis by scaling and process improvement.	Techno-economic assumptions: Electrolyzer Parameters: CAPEX 2020: A$838 (Low) – A$1,290 (High) kW-1 CAPEX 2050: A$170 (Low) – 1,400 (High) kW-1 Efficiency (LHV %): 2020: 65% (51.2 kWh kg-1) 2050: 76% (43.8 kWh kg-1) Stack lifetime: 80,000 hours Electricity Price: A$26 - 83 MWh-1 Capacity Factor (Full load hours - %): Onshore Wind: 37 – 48 WACC: 6% - 10%	Indirect Cost: Y (The framework does consider indirect costs however does not define these costs in detail only refer to them as fixed costs without defining their values) Comparison with Grid: Y (Yes but at a high level) Solar / Wind Capacity Factor Optimization: N.C. WACC Comparison: Y (However at a high level) Electrolyzer Factors: - Improvement of Efficiency: Y (The efficiency improvements ar…	Cost of green hydrogen between 2020 - 2050 (Figure ES2 of the IRENA report) 2020 LCH2: 6.7 (High) – 5.8 (Low) @A$83 MWh-1 3.6 (High) – 3.1 (Low) @A$26 MWh-1 2030 LCH2: 4.9 (High) – 4.4 (Low) @A$83 MWh-1 2.3 (High) – 1.7 (Low) @A$26 MWh-1 2050 LCH2: 4.3 (High) – 3.9 @A$83 MWh-1 1.8 (High) – 1.2 (Low) @A$26 MWh-1 Here high and low values are for the highest and lowest value of electrolyzer. Moreove…	The capital costs assumptions from IRENA look highly optimistic when compared with our range collected from the literature. Similarly, the electricity costs fall out of the range we expect in Australia. For IRENA’s assumption (e.g., A$838 kW-1, A$26 MWh-1@47 capacity factor, the efficiency of 51.2 kWh kg-1 and WACC of 7%), our model provides a cost of A$3.46 kg-1. Our cost is 15% higher compared …
IEA (IEA, 2019) – Future of Hydrogen	Outlook of hydrogen generation and their viability in different end-use sectors	Techno-economic Assumptions: (Table 3 of IEA report) Electrolyzer CAPEX : AE: A$1,800 (2020), 1,100 (2030), 900 (2050) kW-1 PEM: 2,320 (2020), 1,930 (2030), 1,160 (2050) kW-1 Efficiency (LHV - %): AE: 63 – 70 (2020), 65 – 71 (2030), 70 – 80 (2050) PEM: 56 – 60 (2020), 63 – 68 (2030), 67 – 74 (2050)	Indirect Cost: N.C. Comparison with Grid: Y Solar / Wind Capacity Factor Optimization: Y (the analysis looks at hybrid solar and wind systems) WACC Comparison: Y (However at a high level) Electrolyzer Factors: - Improvement of Efficiency: Y (The efficiency improvements are included; however, most cost trends are over a fixed efficiency). - Stack Replacement: Y (Stack replacement is considered, ho…	Levelized Cost as a function of operating hours, investment costs and electricity pricing (Figure 12 of the IEA report) Case 1 LCH2: A$2.6 kg-1 @100 Capacity Factor Assumptions: Electrolyzer CAPEX: A$322.5 kW-1 Electricity Price: A$52 MWh-1 Efficiency: 69% LHV (47.1 kWh kg-1) Discount rate: 8% Case 2 LCH2: A$2.6 kg-1 @29% Capacity Factor Assumptions: Electrolyzer CAPEX: A$580 kW-1 Electricity Pri…	― IEA’s analysis was conducted under different assumptions than ours, so the results are not directly comparable. ― Including IEA’s assumption into our model gives LCH2 of A$3.1 kg-1 (A$322.5 kW-1 @A52 MWh-1 for 100% capacity factor) and A$3.3 kg-1 (A$580 kW-1 @A26 MWh-1 for 29% capacity factor). The difference of 11% and 30% occurs due to more robust operating cost and indirect cost assumptions.…
Recent Australia Specific Analysis
Hinkley et al. (Hinkley et al., 2016) – Cost assessment of hydrogen production from PV and Electrolysis	Techno-economic analysis of standalone PV and PEM electrolyzers with intermediate battery	Estimations for 2030: PV System CAPEX: A$1,412 kW-1 Electrolyzer System CAPEX: A$1,177 kW-1 (including capital costs) Efficiency: 50 kWh kg-1 Lifetime: 25 years Capacity: 950 kW WACC: 6.4%	Indirect Cost: Y Comparison with Grid: N.C. Solar / Wind Capacity Factor Optimization: Y (But only an oversize of 1.05 times, but they also looked at the use of a battery to boost capacity factors) WACC Comparison: N.C. Electrolyzer Factors: - Improvement of Efficiency: N.C. - Stack Replacement: Y. (Stack replacement is a lifetime of 80,000 hrs is considered but due to limited capacity factor the…	LCH2 Evaluated: A$9.14 kg-1 (20% capacity factor)	We anticipate an LCH2 of A$5.62 kg-1 by 2030, lower than the A$9.14 kg-1 suggest by Hinkley et al., and this is probably due to our assumption that the capacity factor of the electrolyzer is 30% and our expectations that the PV built costs will be ~A$800 kW-1 by 2030 (20% lesser than the Hinkley et al. ‘s projections). Including Hinkley et al.’s assumptions into our model gives an LCH2 of A$9.2 k…
Bruce et al. (Bruce S et al., 2019) – Australian National Hydrogen Roadmap	Provides a high-level comparison of different hydrogen production pathways, including grid and renewable-based electrolysis	AE System – Analyzed only as a grid operated case: CAPEX: A$1,012 - 1,374 kW-1 LCOE: A$40 - 60 MWh-1 Efficiency: 48 - 58 kWh kg-1 Electrolyzer Size: 44 – 100 MW Stack Life: 90,000 hours Asset life: 40 years PEM System – Analyzed only as a grid-connected and PV PPA case. CAPEX: A$3,496 kW-1 Efficiency 54 kWh kg-1 LCOE: A$60 MWh-1 (Both grid and PV) Electrolyzer Size 100 MW (grid operated) – 1 MW (…	Indirect Cost: U.S Comparison with Grid: Y (Yes but at a high level) Solar / Wind Capacity Factor Optimization: N.C. WACC Comparison: N.C. (The analysis considers discount rate instead) Electrolyzer Factors: - Improvement of Efficiency: Y (High-level discussion on efficiency improvement; however, most cost trends are over a fixed efficiency). - Stack Replacement: Y (Stack replacement is considere…	AE System (Table 46 of the Roadmap) Grid-connected Base Case: A$4.78 – 5.84 kg-1 Grid-connected Best Case: A$2.54 – 3.41 kg-1 PEM System (Table 45 of the Roadmap) Grid-connected Base Case: A$6.08 – 7.43 kg-1 Grid-connected Best Case: A$2.29 – 2.79 kg-1	Our model develops a comprehensive indirect costs model tailored for Australia. Our analysis provides a detailed comparison between grid and off-grid configurations for both AE and PEM system in the current and future cost scenario at the same capacity (MW) scale for fair comparative analysis. Similarly, we explore LCH2 over a wider range of costs and capacity factor based and provide a capacity …
Yates et al. (Yates et al., 2020) - Techno-economic Analysis of Hydrogen Electrolysis from Off-Grid Stand-Alone Photovoltaics Incorporating Uncertainty Analysis	Technoeconomic framework for dedicated standalone electrolyzers	Electrolyzer Parameter: AE CAPEX: A$810 – 1,167 A$ kW-1 PEM CAPEX: A$810 – 2,246 kW-1 AE Eff.: 49 – 54 kWh kg-1 PEM Eff.: 45 – 59 kWh kg-1 AE Life.: 60k – 100k hours PEM Life.: 60k – 100k hours AE Deg Rate: 0.1 – 0.5% yr-1 PEM Deg Rate: 0.5 – 1% yr-1 PV Cost CAPEX: A$890 – 1,170 kW-1 OPEX: A$9 – 18 kW-1 Financing Parameters Discount Rate: 5.75% Asset Life: 20 years	Indirect Cost: N.C. Comparison with Grid: Y (Includes grid transmission and connection charges which we did not.) Solar / Wind Capacity Factor Optimization: Y (They find an oversize ratio of 1.5 to be most optimum) WACC Comparison: N.C. (The analysis considers discount rate instead) Electrolyzer Factors: - Improvement of Efficiency: Y (High-level discussion on efficiency improvement; however, mos…	Optimized Cost: Australia: A$4.45 – 5.18 kg-1 US: A$4.89 kg-1 Japan: A$6.22 kg-1 Chile: A$4.74 kg-1 Spain: A$5.36 kg-1	This analysis focused on a standalone PV powered system; we extend our framework to the grid, grid provided solar/wind and standalone solar/wind supply configuration. The LCH2 costs suggested are similar to our expectation by 2030. The discrepancy is due to our consideration of indirect costs. Their analysis also finds an oversized ratio of 1.5 to be most optimum. We extend this application to wi…
Longden et al.(Longden et al., 2020) – Green Hydrogen Costs in Australia.	Provides an economic outlook of renewable hydrogen generation in Australia based on electrolyzer capital cost and electricity pricing.	Renewable Costs: Australian Based Costs Solar PV LCOE: A$41/60 (2020) – 33 (2030) – 26 (2040) MWh-1 PV Capacity Factor: 30% Wind LCOE: A48/$60 (2020) – 46 (2030) – 43 (2040) MWh-1 Wind Capacity Factor: 45% Electrolyzer Parameter: CAPEX: A$500 – 1000 kW-1 Efficiency: 69% Electrolyzer Parameter: Interest Rates: 8% Project Life: 25 years	Indirect Cost: N.C. Comparison with Grid: Y (Yes but at a high level) Solar / Wind Capacity Factor Optimization: N.C. (Includes grid transmission and connection charges which we did not. WACC Comparison: N.C. (The analysis considers discount rate instead) Electrolyzer Factors: - Improvement of Efficiency: Y (High level discussion on efficiency improvement; however most cost trends are over a fixe…	Cost Projections: Solar PV : 2020: A$3.12 – 3.82 kg-1 (A$51 MWh-1 @ capacity factor 30%) 2030: A$2.25 – 2.95 kg-1 (A$33 MWh-1 @ capacity factor: 30%) 2050: A$1.89 – 2.56 kg-1 (A$25 MWh-1 @ capacity factor: 30%) Wind: 2020: A$3.10 – 3.60 kg-1 (A$55 MWh-1 @ capacity factor: 45%) 2030: A$2.70 – 3.20 kg-1 (A$40 MWh-1 @ capacity factor: 45%)	Their analysis evaluates the LCH2 through a simple empirical estimation based on the IEA estimates for Australia. The capital cost assumptions are highly optimistic and correspond to the lower end assumptions of capital costs currently possible. Their analysis suggests: a) For Cost below A$3 kg-1: At CAPEX <A$1,000 kW-1 for A$32 MWh-1 (Capacity Factor of 30%) and A$46 MWh-1 (capacity factor of 45…
